# Supplementary material for: Targeted Metabolomics Analysis of Individuals Carrying the ANGPTL8 R59W Variant
Source: Metabolites. 2023 Aug 24;13(9):972. doi: 10.3390/metabo13090972 (PMC10536441; doi:10.3390/metabo13090972)
Supplement: Supplementary file 1 [file metabolites-13-00972-s001.zip]

Archive with 1 entries (1 files):
- metabolites-2546846-supplementary.csv
