# Supplementary material for: Targeted Metabolomics Analysis of Individuals Carrying the ANGPTL8 R59W Variant
Source: Metabolites. 2023 Aug 24;13(9):972. doi: 10.3390/metabo13090972 (PMC10536441; doi:10.3390/metabo13090972)
Supplement: Supplementary file 1 [file metabolites-13-00972-s001.zip › metabolites-2546846-supplementary.csv]

Table S1: Data on the levels of metabolites for each study subject along with the genotype at the study variant.
ANGPTL8 rs2278426_ c.175C.T_p.R59W	AC_0_0	AC_2_0	AC_3_0	AC_3_0_DC	AC_3_0_OH	AC_3_1	AC_4_0	AC_4_0_DC	AC_4_0_OH	AC_4_1	AC_4_1_DC	AC_5_0	AC_5_0_DC	AC_5_0_OH	AC_5_1	AC_5_1_DC	AC_6_0	AC_6_0_DC	AC_6_0_OH	AC_6_1	AC_7_0	AC_7_0_DC	AC_8_0	AC_8_1	AC_8_1_OH	AC_9_0	AC_10_0	AC_10_1	AC_10_2	AC_10_3	AC_11_0	AC_12_0	AC_12_0_DC	AC_12_1	AC_13_0	AC_14_0	AC_14_0_OH	AC_14_1	AC_14_1_DC	AC_14_1_OH	AC_14_2	AC_14_2_OH	AC_15_0	AC_16_0	AC_16_0_OH	AC_16_1	AC_16_1_OH	AC_16_2	AC_16_2_OH
CC	56.3	31.8	0.585	0.019	0.045	0.008	0.287	0.027	0.421	NA	NA	0.238	0.238	0.02	0.053	0.006	0.089	0.009	0.022	0.055	0.028	0.029	0.164	0.191	0.173	0.004	0.335	0.164	0.028	0.222	0.015	0.182	0.013	0.366	0.059	0.066	0.033	0.534	0.044	0.031	0.168	0.024	0.019	0.165	0	0.023	0.036	0.03	0.009
CC	41.2	8.39	0.376	0.004	0.039	0.005	0.174	0.009	0.003	NA	0.002	0.284	0.164	0.014	0.03	0.002	0.049	0.116	0.012	0.033	0.035	0.023	0.198	0.078	0.111	NA	0.383	0.126	0.014	0.044	0.019	0.114	0.001	0.106	0.052	0.025	0.008	0.157	0.032	NA	0.044	0.001	0.019	0.077	0.005	0.008	0.021	0.008	0.007
CC	55.2	4.56	0.698	0.003	0.041	0.006	0.145	0.002	0.004	NA	NA	0.172	0.191	0.016	0.022	0.002	0.027	0.006	0.01	0.026	0.029	0.03	0.07	0.048	0.113	0.003	0.154	0.042	0.009	0.009	0.029	0.078	0.021	0.078	0.068	0.022	0.002	0.114	0.034	NA	0.02	0.011	0.025	0.076	0.004	0.007	0.02	0.003	0.006
CC	50	6.32	0.504	0.008	0.045	0.008	0.186	0.012	0.004	NA	0.002	0.235	0.164	0.017	0.043	0.004	0.063	0.013	0.007	0.033	0.019	0.035	0.24	0.067	0.163	0.003	0.474	0.108	0.011	0.014	0.011	0.139	0.001	0.157	0.02	0.052	0.021	0.15	0.034	0.014	0.047	0.017	0.016	0.154	0.006	0.007	0.028	0.007	0.006
CC	47.1	3.8	0.399	0.005	0.041	0.006	0.663	0.003	0.004	NA	NA	0.222	0.167	0.019	0.023	0.006	0.026	0.008	0.002	0.034	0.006	0.019	0.044	0.004	0.161	0.004	0.171	0.062	0.007	0.01	0.01	0.059	0.001	0.076	0.021	0.02	0.013	0.088	0.024	NA	0.03	0.021	0.004	0.078	0.005	0.016	0.023	0.007	0.005
CT	42.1	6.58	0.262	0.007	0.021	0.008	0.831	0.015	0.037	NA	0.002	0.08	0.163	0.015	0.021	0.002	0.082	0.007	0.004	0.03	0.018	0.028	0.268	0.077	0.114	0.005	0.423	0.194	0.021	0.015	0.009	0.076	0.001	0.084	0.024	0.032	0.014	0.085	0.026	0.001	0.042	0.001	0.013	0.104	0.005	0.006	0.026	0.006	0.007
CC	51.7	5.25	0.336	0.005	0.024	0.011	0.244	0.01	0.004	NA	NA	0.132	0.206	0.016	0.025	0.006	0.032	0.009	0.002	0.027	0.018	0.035	0.07	0.13	0.105	0.004	0.135	0.083	0.054	0.066	0.011	0.045	0.001	0.069	0.022	0.027	0.021	0.066	0.019	NA	0.025	0.001	0.005	0.087	0.005	0.009	0.026	0.004	0.006
CC	41.3	5.98	0.253	0.004	0.045	0.005	0.555	0.009	0.003	NA	NA	0.17	0.119	0.014	0.036	0.007	0.036	0.008	0.01	0.029	0.019	0.022	0.11	0.105	0.076	0.004	0.23	0.139	0.025	0.099	0.008	0.086	0.012	0.135	0.019	0.046	0.025	0.16	0.013	0.022	0.07	0.02	0.006	0.078	0.005	0.004	0.023	0.008	0.006
TT	33.9	5.31	0.499	0.005	0.033	0.005	0.247	0.022	0.065	NA	0.001	0.302	0.175	0.021	0.05	0.007	0.026	0.005	0.009	0.031	0.021	0.025	0.059	0.081	0.113	0.003	0.126	0.086	0.014	0.033	0.018	0.048	0.001	0.091	0.024	0.027	0.012	0.136	0.031	NA	0.053	0.019	0.007	0.071	0.005	0.005	0.023	0.009	0.005
CC	50.6	13.5	0.455	0.004	0.042	0.007	0.304	0.01	0.091	NA	NA	0.371	0.211	0.016	0.041	0.004	0.198	0.007	0.012	0.038	0.032	0.031	0.9	0.203	0.136	0.003	1.79	0.516	0.043	0.121	0.03	0.54	0.002	0.665	0.045	0.119	0.033	0.89	0.047	0.019	0.286	0.028	0.025	0.146	0.007	0.017	0.031	0.045	0.01
CT	63.3	11.3	0.538	0.008	0.043	0.006	0.285	0.028	0.181	NA	NA	0.594	0.149	0.019	0.057	0.005	0.079	0.041	0.011	0.029	0.024	0.031	0.227	0.123	0.106	NA	0.418	0.196	0.066	0.163	0.018	0.133	0.007	0.231	0.035	0.208	0.028	0.203	0.016	0.016	0.065	0.017	0.013	0.17	0	0.013	0.03	0.02	0.007
CT	26.4	8.27	0.287	0.005	0.042	0.007	0.16	0.014	0.004	NA	0.001	0.122	0.131	0.016	0.026	0.004	0.033	0.007	0.016	0.044	0.017	0.027	0.072	0.14	0.139	0.005	0.158	0.064	0.019	0.171	0.017	0.092	0.001	0.151	0.018	0.042	0.034	0.191	0.033	NA	0.053	0.016	0.008	0.109	0	0.003	0.026	0.009	0.006
CT	38.3	5.99	2.38	0.005	0.038	0.005	0.278	0.03	0.004	NA	NA	0.241	0.136	0.012	0.048	0.005	0.042	0.008	0.007	0.031	0.022	0.02	0.114	0.271	0.111	0.003	0.223	0.177	0.034	0.332	0.013	0.087	0.001	0.119	0.033	0.026	0.017	0.135	0.013	0.014	0.079	0.02	0.005	0.061	0.007	0.004	0.02	0.011	0.006
CC	44.7	7.13	0.293	0.004	0.038	0.006	0.187	0.009	0.004	NA	NA	0.228	0.146	0.015	0.018	0.005	0.041	0.011	0.01	0.034	0.017	0.028	0.096	0.06	0.119	0.005	0.18	0.074	0.009	0.024	0.017	0.06	0.002	0.073	0.02	0.044	0.008	0.094	0.032	NA	0.038	0.001	0.01	0.125	0.006	0.008	0.028	0.007	0.006
CT	31.7	11.3	0.329	0.011	0.042	0.007	0.21	0.013	0.004	NA	0.001	0.191	0.13	0.018	0.056	0.001	0.036	0.007	0.008	0.03	0.013	0.028	0.094	0.092	0.107	0.005	0.165	0.086	0.019	0.053	0.01	0.082	0.001	0.108	0.043	0.048	0.028	0.166	0.031	0.023	0.048	0.027	0.024	0.148	0.006	0.019	0.025	0.012	0.006
CT	36.5	6.85	0.231	0.003	0.042	0.006	0.136	0.007	0.004	NA	0.001	0.138	0.096	0.012	0.028	0.004	0.029	0.005	0.007	0.04	0.018	0.019	0.078	0.056	0.121	0.003	0.17	0.08	0.009	0.023	0.015	0.073	0.001	0.109	0.03	0.029	0.014	0.181	0.027	NA	0.053	0.001	0.007	0.135	0.006	0.005	0.02	0.01	0.005
CC	46.2	6.86	0.289	0.007	0.042	0.006	0.173	0.011	0.004	NA	NA	0.214	0.162	0.014	0.039	0.009	0.076	0.006	0.003	0.035	0.018	0.027	0.241	0.111	0.107	0.004	0.422	0.291	0.029	0.087	0.013	0.137	0.001	0.222	0.054	0.04	0.02	0.243	0.034	0.027	0.159	0.017	0.006	0.147	0.007	0.014	0.025	0.022	0.008
CC	44.8	5.39	0.359	0.004	0.042	0.006	0.175	0.01	0.004	NA	NA	0.134	0.144	0.012	0.02	0.002	0.05	0.01	0.012	0.028	0.018	0.027	0.124	0.072	0.078	0.002	0.198	0.091	0.014	0.027	0.011	0.049	0.001	0.083	0.03	0.02	0.014	0.082	0.014	NA	0.032	NA	0.005	0.091	0.004	0.01	0.018	0.005	0.005
CC	45.4	5.62	0.318	0.006	0.042	0.007	0.32	0.012	0.05	NA	NA	0.131	0.138	0.018	0.011	0.008	0.032	0.012	0.003	0.035	0.013	0.034	0.1	0.105	0.141	0.005	0.165	0.063	0.011	0.027	0.008	0.051	0.001	0.082	0.025	0.03	0.029	0.109	0.055	0	0.031	NA	0.012	0.093	0.005	0.007	0.023	0.004	0.014
CC	46.5	7.94	0.323	0.005	0.042	0.007	0.112	0.002	0.004	NA	NA	0.165	0.139	0.015	0.012	0.006	0.054	0.007	0.002	0.027	0.019	0.026	0.215	0.107	0.099	0.004	0.319	0.15	0.022	0.058	0.009	0.119	0.001	0.169	0.087	0.044	0.019	0.204	0.035	0.025	0.067	0.024	0.008	0.126	0.006	0.008	0.025	0.009	0.006
CC	42.7	9.24	0.231	0.004	0.042	0.009	0.139	0.01	0.003	NA	NA	0.085	0.106	0.014	0.01	0.008	0.046	0.046	0.011	0.027	0.014	0.021	0.107	0.11	0.088	0.003	0.178	0.098	0.018	0.053	0.021	0.071	0.001	0.12	0.025	0.049	0.014	0.143	0.032	NA	0.054	NA	0.008	0.116	0.005	0.012	0.022	0.011	0.005
CT	42.4	9.93	0.348	0.008	0.042	0.007	0.254	0.023	0.004	NA	0.002	0.2	0.141	0.015	0.035	0.004	0.071	0.012	0.007	0.033	0.023	0.022	0.102	0.144	0.092	0.004	0.218	0.137	0.024	0.115	0.01	0.086	0.013	0.127	0.04	0.049	0.018	0.158	0.04	0.012	0.054	0.025	0.009	0.119	0.007	0.004	0.035	0.01	0.006
TT	46.4	5.11	0.674	0.006	0.042	0.01	0.18	0.008	0.005	NA	NA	0.328	0.196	0.017	0.037	0.006	0.055	0.011	0.002	0.03	0.013	0.027	0.191	0.093	0.116	0.003	0.346	0.121	0.014	0.042	0.021	0.08	0.001	0.101	0.018	0.035	0.016	0.105	0.016	0.002	0.041	0.015	0.01	0.14	0.006	0.006	0.023	0.006	0.005
CT	55.1	9.57	0.452	0.009	0.042	0.006	0.201	0.016	0.066	NA	NA	0.221	0.145	0.034	0.046	0.004	0.049	0.006	0.003	0.026	0.021	0.019	0.105	0.076	0.096	0.004	0.198	0.071	0.013	0.021	0.012	0.052	0.001	0.083	0.039	0.022	0.023	0.116	0.022	NA	0.027	NA	0.007	0.068	0.005	0.005	0.018	0.007	0.005
CC	50.9	7.01	0.491	0.003	0.042	0.014	0.106	0.01	0.036	NA	NA	0.274	0.134	0.015	0.022	0.004	0.064	0.006	0.002	0.032	0.023	0.025	0.235	0.074	0.121	0.004	0.335	0.135	0.014	0.021	0.011	0.116	0.011	0.097	0.03	0.04	0.005	0.141	0.038	NA	0.052	0.016	0.018	0.127	0.006	0.01	0.023	0.009	0.005
CC	33.8	4.28	0.361	0.004	0.042	0.008	0.132	0.016	0.003	NA	NA	0.206	0.156	0.016	0.028	0.005	0.042	0.007	0.009	0.028	0.019	0.022	0.141	0.091	0.118	0.004	0.261	0.091	0.023	0.025	0.01	0.095	0.001	0.161	0.026	0.036	0.005	0.19	0.046	0.001	0.052	0.025	0.012	0.087	0.005	0.009	0.025	0.008	0.005
CC	48.4	12.4	0.337	0.005	0.042	0.009	0.152	0.003	0.003	NA	NA	0.166	0.146	0.018	0.013	0.003	0.055	0.01	0.013	0.027	0.024	0.039	0.144	0.185	0.126	0.005	0.231	0.158	0.027	0.127	0.02	0.114	0.001	0.145	0.028	0.043	0.023	0.161	0.051	0.023	0.089	0.015	0.009	0.121	0	0.011	0.025	0.014	0.007
CC	54.7	6.7	0.561	0.004	0.042	0.012	0.25	0.009	0.005	NA	NA	0.254	0.139	0.016	0.013	0.004	0.035	0.008	0.002	0.029	0.013	0.022	0.099	0.077	0.111	0.005	0.15	0.105	0.015	0.032	0.019	0.049	0.001	0.08	0.022	0.022	0.016	0.064	0.039	NA	0.048	0.019	0.007	0.082	0.005	0.007	0.021	0.007	0.006
CT	50.4	4.33	0.284	0.006	0.042	0.011	0.199	0.015	0.004	NA	0.001	0.129	0.169	0.014	0.019	0.006	0.023	0.008	0.001	0.032	0.02	0.025	0.058	0.067	0.125	0.004	0.104	0.041	0.009	0.009	0.022	0.04	0.001	0.056	0.054	0.027	0.025	0.05	0.052	NA	0.019	0.006	0.023	0.074	0.005	0.007	0.017	0.003	0.005
CT	50.7	8.29	0.435	0.004	0.042	0.006	0.246	0.007	0.071	NA	0.002	0.17	0.186	0.016	0.01	0.005	0.058	0.011	0.003	0.03	0.012	0.036	0.099	0.168	0.097	0.004	0.133	0.09	0.044	0.11	0.022	0.053	0.015	0.093	0.138	0.041	0.008	0.086	0.049	NA	0.043	0.001	0.019	0.097	0.005	0.011	0.022	0.007	0.005
CT	45.8	11.6	0.259	0.005	0.042	0.008	0.167	0.008	0.004	NA	0.001	0.091	0.17	0.015	0.01	0.005	0.103	0.005	0.015	0.025	0.028	0.025	0.329	0.121	0.11	0.005	0.627	0.183	0.078	0.125	0.019	0.201	0.001	0.215	0.04	0.044	0.027	0.393	0.034	0.001	0.095	0.022	0.01	0.162	0.007	0.009	0.029	0.016	0.006
CC	33	12.5	0.314	0.006	0.042	0.011	0.271	0.012	0.196	NA	0.002	0.265	0.127	0.023	0.043	0.005	0.064	0.01	0.014	0.028	0.02	0.034	0.217	0.078	0.086	0.005	0.505	0.177	0.023	0.063	0.015	0.171	NA	0.19	0.06	0.112	0.032	0.195	0.027	0.017	0.073	0.009	0.026	0.228	0.007	0.011	0.032	0.017	0.005
CC	59.8	11.1	0.424	0.006	0.042	0.012	0.962	0.008	0.005	NA	NA	0.248	0.158	0.018	0.016	0.003	0.177	0.109	0.009	0.036	0.025	0.027	0.628	0.434	0.126	0.004	1.03	0.578	0.07	0.217	0.013	0.271	0.001	0.244	0.028	0.073	0.016	0.35	0.051	0.021	0.208	0.02	0.011	0.134	0.006	0.014	0.025	0.024	0.007
CC	26.7	3.41	0.269	0.006	0.042	0.013	0.049	0.008	0.019	NA	NA	0.092	0.138	0.014	0.013	0.004	0.02	0.006	0.003	0.024	0.021	0.038	0.058	0.066	0.083	0.004	0.069	0.033	0.008	0.025	0.021	0.024	0.001	0.044	0.019	0.021	0.003	0.058	0.03	NA	0.024	0.001	0.007	0.08	0.005	0.005	0.02	0.003	0.005
CC	39.9	6.89	0.366	0.003	0.042	0.006	0.16	0.007	0.033	NA	0.002	0.184	0.129	0.021	0.014	0.002	0.04	0.012	0.002	0.029	0.021	0.02	0.154	0.071	0.066	0.003	0.331	0.14	0.019	0.028	0.009	0.112	0.002	0.128	0.036	0.041	0.009	0.185	0.044	0.019	0.086	0.021	0.012	0.111	0.005	0.009	0.021	0.014	0.006
CT	45.6	6.78	0.346	0.005	0.042	0.01	0.218	0.012	0.005	NA	0.001	0.162	0.118	0.013	0.013	0.001	0.051	0.007	0.004	0.02	0.017	0.02	0.206	0.079	0.102	0.004	0.425	0.149	0.02	0.036	0.027	0.11	0.001	0.158	0.431	0.045	0.018	0.228	0.031	0.017	0.079	0.013	0.023	0.1	0.005	0.013	0.021	0.013	0.005
CT	61.2	6.19	0.512	0.006	0.042	0.008	0.303	0.01	0.004	NA	0.001	0.243	0.159	0.017	0.042	0.007	0.037	0.032	0.002	0.031	0.033	0.026	0.08	0.065	0.106	0.006	0.161	0.065	0.014	0.026	0.021	0.062	NA	0.069	0.05	0.033	0.004	0.067	0.044	NA	0.028	NA	0.028	0.09	0.005	0.005	0.024	0.006	0.005
CC	41	4.6	0.292	0.004	0.042	0.007	0.145	0.014	0.031	NA	0.001	0.137	0.104	0.015	0.013	0.006	0.046	0.013	0.004	0.038	0.017	0.047	0.088	0.09	0.118	0.005	0.166	0.084	0.016	0.035	0.009	0.048	0.007	0.098	0.039	0.027	0.012	0.095	0.061	0.021	0.031	0.011	0.012	0.111	0.005	0.008	0.022	0.004	0.005
CC	47.8	6.97	0.361	0.004	0.042	0.009	0.1	0.013	0.058	0.008	NA	0.106	0.144	0.017	0.014	0.004	0.037	0.011	0.003	0.032	0.018	0.034	0.089	0.124	0.16	0.006	0.16	0.097	0.025	0.077	0.008	0.04	0.001	0.073	0.027	0.034	0.01	0.066	0.066	0.001	0.035	0.003	0.008	0.074	0.005	0.009	0.022	0.004	0.005
CT	46.9	5.62	0.303	0.004	0.042	0.008	0.225	0.003	0.003	NA	0.002	0.201	0.128	0.016	0.016	0.007	0.034	0.008	0.011	0.031	0.012	0.03	0.104	0.117	0.126	0.004	0.185	0.074	0.019	0.111	0.016	0.083	NA	0.085	0.053	0.043	0.004	0.112	0.048	NA	0.04	0.004	0.027	0.115	0.006	0.006	0.026	0.006	0.006
CC	47.5	6.73	0.312	0.003	0.042	0.009	0.083	0.013	0.005	NA	NA	0.197	0.146	0.017	0.015	0.005	0.037	0.009	0.002	0.033	0.022	0.026	0.109	0.084	0.134	NA	0.138	0.101	0.02	0.061	0.008	0.049	0.019	0.07	0.044	0.034	0.003	0.081	0.052	0.022	0.033	NA	0.023	0.102	0.005	0.009	0.024	0.006	0.006
CT	45.6	5.3	0.266	0.004	0.042	0.008	0.171	0.007	0.004	NA	0.001	0.167	0.131	0.012	0.012	0.003	0.03	0.01	0.002	0.025	0.012	0.028	0.085	0.068	0.111	0.005	0.136	0.073	0.011	0.047	0.011	0.054	0.001	0.072	0.028	0.027	0.02	0.071	0.037	0	0.042	NA	0.011	0.091	0.005	0.006	0.023	0.006	0.005
CC	54	6.3	0.277	0.004	0.042	0.01	0.116	0.026	NA	NA	0.002	0.151	0.119	0.018	0.016	0.004	0.053	0.016	0.013	0.035	0.018	0.042	0.132	0.1	0.147	0.005	0.22	0.154	0.02	0.037	0.01	0.066	0.002	0.122	0.03	0.05	0.022	0.155	0.049	0.024	0.065	0.027	0.013	0.108	0.007	0.011	0.027	0.01	0.006
CT	50.7	11.8	0.321	0.004	0.042	0.006	0.063	0.007	0.043	0.008	0.002	0.132	0.114	0.015	0.014	0.002	0.04	0.01	0.01	0.027	0.017	0.027	0.11	0.104	0.105	0.006	0.201	0.089	0.016	0.021	0.008	0.111	0.001	0.105	0.03	0.04	0.019	0.122	0.025	0.022	0.053	0.016	0.017	0.156	0.008	0.011	0.023	0.009	0.006
CC	50.6	12.8	0.32	0.006	0.042	0.017	0.068	0.015	0.004	0.007	NA	0.105	0.188	0.015	0.013	0.004	0.055	0.009	0.016	0.031	0.023	0.029	0.159	0.168	0.132	0.007	0.22	0.154	0.022	0.145	0.02	0.088	0.023	0.135	0.036	0.045	0.043	0.157	0.05	0.024	0.072	0.024	0.007	0.139	0.006	0.013	0.026	0.014	0.007
CT	44.8	3.97	0.294	0.003	0.042	0.008	0.151	0.014	0.031	0.009	NA	0.144	0.156	0.017	0.022	0.011	0.033	0.008	0.002	0.03	0.014	0.032	0.122	0.11	0.107	0.005	0.155	0.141	0.019	0.048	0.017	0.042	NA	0.077	0.021	0.059	0.004	0.057	0.032	0.027	0.05	0.007	0.011	0.081	0.005	0.006	0.024	0.007	0.006
CC	47	6.36	0.221	0.004	0.042	0.011	0.144	0.008	0.003	0.01	0.002	0.177	0.182	0.015	0.008	0.004	0.049	0.011	0.002	0.035	0.018	0.027	0.138	0.086	0.119	0.004	0.287	0.097	0.016	0.034	0.008	0.098	0.001	0.127	0.043	0.052	0.015	0.129	0.049	0.019	0.049	NA	0.01	0.131	0.007	0.011	0.024	0.007	0.006
CC	44.3	8.96	0.378	0.003	0.042	0.009	0.086	0.008	NA	0.008	0.001	0.231	0.117	0.013	0.011	0.006	0.072	0.006	0.002	0.034	0.021	0.029	0.198	0.086	0.106	0.004	0.4	0.169	0.018	0.035	0.02	0.143	0.001	0.184	0.024	0.054	0.015	0.271	0.052	0.022	0.092	0.001	0.018	0.144	0.007	0.012	0.023	0.015	0.006
CT	46.7	7.02	0.23	0.004	0.042	0.183	0.071	0.018	0.005	NA	NA	0.119	0.128	0.012	0.011	0.003	0.043	0.006	0.003	0.026	0.02	0.02	0.097	0.074	0.078	0.004	0.147	0.108	0.017	0.062	0.011	0.065	0.004	0.097	0.023	0.024	0.004	0.104	0.031	0.018	0.048	0.018	0.008	0.105	0.005	0.006	0.02	0.008	0.005
CT	44.5	4.01	0.501	0.005	0.042	0.013	0.202	0.009	0.004	NA	0.002	0.184	0.183	0.015	0.062	0.005	0.038	0.008	0.002	0.034	0.032	0.027	0.069	0.063	0.101	0.004	0.097	0.071	0.01	0.025	0.016	0.036	0.002	0.057	0.03	0.027	0.008	0.039	0.039	NA	0.021	NA	0.01	0.055	0.005	0.005	0.017	0.003	0.005
CT	35.3	4.45	0.421	0.006	0.042	0.011	0.201	0.016	0.004	NA	0.001	0.224	0.147	0.019	0.017	0.003	0.03	0.01	0.01	0.036	0.02	0.027	0.091	0.104	0.108	0.005	0.161	0.065	0.027	0.087	0.013	0.067	0.024	0.075	0.027	0.027	0.014	0.065	0.044	0.017	0.022	0.001	0.012	0.105	0.006	0.006	0.025	0.003	0.005
TT	NA	NA	NA	NA	0.042	NA	NA	0.003	NA	NA	NA	NA	0.128	0.012	NA	0.004	0.066	0.008	0.01	0.034	0.028	0.024	0.195	0.128	0.114	0.004	0.307	0.139	0.019	0.035	0.016	0.063	0.001	0.113	0.027	0.026	0.01	0.094	0.039	0.019	0.035	0.011	0.006	0.091	0.005	0.011	0.018	0.007	0.005
CT	56.6	7.49	0.219	0.005	0.05	0.016	0.071	0.004	0.046	NA	NA	0.127	0.199	0.024	0.027	0.007	0.057	0.018	0.008	0.051	0.029	0.05	0.161	0.118	0.112	0.005	0.345	0.144	0.033	0.041	0.01	0.106	0.022	0.132	0.254	0.047	0.012	0.13	0.016	0.001	0.058	NA	0.038	0.129	0.007	0.014	0.027	0.009	0.005
CC	32	4.61	0.196	0.004	0.042	0.007	0.035	0.007	0.029	NA	0.001	0.128	0.178	0.015	0.012	0.005	0.058	0.008	0.004	0.03	0.011	0.025	0.207	0.092	0.109	NA	0.321	0.177	0.017	0.084	0.019	0.067	0.001	0.074	0.02	0.03	0.008	0.13	0.041	NA	0.064	NA	0.007	0.059	0.004	0.007	0.02	0.011	0.005
CT	42.4	3.86	0.416	0.003	0.044	0.009	0.223	0.003	0.028	0.012	NA	0.224	0.157	0.016	0.014	0.005	0.023	0.007	0.003	0.028	0.018	0.025	0.058	0.074	0.101	0.005	0.101	0.043	0.044	0.042	0.011	0.044	0.001	0.043	0.024	0.022	0.002	0.039	0.028	0.015	0.021	0.021	0.012	0.072	0.004	0.005	0.017	0.002	0.005
CC	43.2	9.9	0.488	0.003	0.041	0.008	0.288	0.011	0.061	NA	NA	0.172	0.142	0.016	0.035	0.006	0.047	0.01	0.008	0.035	0.021	0.039	0.106	0.099	0.088	0.004	0.186	0.106	0.017	0.037	0.01	0.069	0.001	0.099	0.156	0.035	0.008	0.106	0.048	NA	0.052	0.01	0.025	0.098	0.006	0.01	0.022	0.007	0.014
CT	48.3	6.58	0.286	0.003	0.054	0.01	0.173	0.013	0.06	NA	NA	0.141	0.11	0.014	0.01	0.003	0.052	0.006	0.008	0.037	0.023	0.022	0.147	0.127	0.115	0.004	0.301	0.127	0.02	0.077	0.009	0.126	0.001	0.133	0.029	0.046	0.022	0.185	0.033	0.023	0.067	0.019	0.012	0.153	0.007	0.012	0.025	0.01	0.005
CT	46	6.46	0.968	0.003	0.042	0.009	0.144	0.011	0.003	0.009	NA	0.189	0.14	0.015	0.013	0.005	0.037	0.009	0.002	0.027	0.017	0.04	0.108	0.225	0.129	NA	0.203	0.115	0.025	0.144	0.01	0.104	0.001	0.114	0.024	0.041	0.01	0.143	0.059	0.017	0.074	NA	0.016	0.119	0.007	0.01	0.021	0.009	0.005
CT	27.9	5.19	0.15	0.003	0.04	0.01	0.24	0.008	0.002	0.008	NA	0.069	0.139	0.013	0.009	0.002	0.031	0.008	0.008	0.03	0.011	0.035	0.089	0.122	0.081	0.005	0.176	0.087	0.015	0.114	0.019	0.073	0.019	0.092	0.024	0.032	0.009	0.158	0.041	0.02	0.05	NA	0.004	0.12	0.005	0.007	0.024	0.009	0.005
CT	39.9	7.13	0.248	0.005	0.045	0.01	0.051	0.003	0.004	NA	NA	0.127	0.155	0.014	0.013	0.005	0.045	0.005	0.003	0.03	0.025	0.034	0.153	0.072	0.122	0.005	0.292	0.063	0.019	0.012	0.021	0.125	0.001	0.117	0.132	0.048	0.014	0.134	0.043	NA	0.035	NA	0.028	0.151	0.005	0.014	0.021	0.007	0.013
[truncated: 352 more columns]
